# Supplementary material for: A prospective evaluation of Johnson & Johnson COVID-19 vaccine on glycemic biomarkers in type 2 diabetes mellitus in Ethiopia
Source: PLoS One. 2026 Feb 4;21(2):e0340457. doi: 10.1371/journal.pone.0340457 (PMC12871954; doi:10.1371/journal.pone.0340457)
Supplement: S1 File — (XLSX) [file pone.0340457.s001.xlsx]

## Sheet: Sheet1
TimeC	RBS	HbA1C	ARBS	AHbA1C
Baseline	90	5	92.8	5.98
3 Month	100	6.2	92.8	5.98
6 Month	89	6	92.8	5.98
9 Month	93	6.5	92.8	5.98
1 Year	92	6.2	92.8	5.98
Baseline	85	5.1	96.8	6.2
3 Month	105	6.5	96.8	6.2
6 Month	99	6.5	96.8	6.2
9 Month	98	6.6	96.8	6.2
1 Year	97	6.3	96.8	6.2
Baseline	95	5.4	92.8	6.04
3 Month	98	6.3	92.8	6.04
6 Month	92	6.2	92.8	6.04
9 Month	90	6.3	92.8	6.04
1 Year	89	6	92.8	6.04
Baseline	100	6	101.8	6.6
3 Month	110	6.7	101.8	6.6
6 Month	102	6.8	101.8	6.6
9 Month	99	6.9	101.8	6.6
1 Year	98	6.6	101.8	6.6
Baseline	80	5	91.4	6.04
3 Month	102	6.4	91.4	6.04
6 Month	94	6.3	91.4	6.04
9 Month	91	6.4	91.4	6.04
1 Year	90	6.1	91.4	6.04
Baseline	105	6.2	102.6	6.56
3 Month	108	6.6	102.6	6.56
6 Month	101	6.7	102.6	6.56
9 Month	100	6.8	102.6	6.56
1 Year	99	6.5	102.6	6.56
Baseline	110	6.5	95.8	6.18
3 Month	99	6.2	95.8	6.18
6 Month	93	6.1	95.8	6.18
9 Month	89	6.2	95.8	6.18
1 Year	88	5.9	95.8	6.18
Baseline	75	5	95.8	6.3
3 Month	107	6.8	95.8	6.3
6 Month	100	6.6	95.8	6.3
9 Month	99	6.7	95.8	6.3
1 Year	98	6.4	95.8	6.3
Baseline	90	6.5	99.6	6.68
3 Month	106	6.7	99.6	6.68
6 Month	103	6.9	99.6	6.68
9 Month	100	6.8	99.6	6.68
1 Year	99	6.5	99.6	6.68
Baseline	89	5.3	95.2	6.18
3 Month	107	6.6	95.2	6.18
6 Month	103	6.9	95.2	6.18
9 Month	89	6.2	95.2	6.18
1 Year	88	5.9	95.2	6.18
Baseline	110	6.8	99.8	6.52
3 Month	101	6.5	99.8	6.52
6 Month	93	6.2	99.8	6.52
9 Month	98	6.7	99.8	6.52
1 Year	97	6.4	99.8	6.52
Baseline	82	5.1	94.6	6.2
3 Month	108	6.7	94.6	6.2
6 Month	102	6.7	94.6	6.2
9 Month	91	6.4	94.6	6.2
1 Year	90	6.1	94.6	6.2
Baseline	105	6.5	99.2	6.48
3 Month	100	6.2	99.2	6.48
6 Month	92	6.4	99.2	6.48
9 Month	100	6.8	99.2	6.48
1 Year	99	6.5	99.2	6.48
Baseline	91	5.4	96.4	6.2
3 Month	105	6.5	96.4	6.2
6 Month	103	6.8	96.4	6.2
9 Month	92	6.3	96.4	6.2
1 Year	91	6	96.4	6.2
Baseline	87	5.2	96	6.2
3 Month	102	6.4	96	6.2
6 Month	94	6.3	96	6.2
9 Month	99	6.7	96	6.2
1 Year	98	6.4	96	6.2
Baseline	94	5.5	96.2	6.2
3 Month	107	6.7	96.2	6.2
6 Month	101	6.7	96.2	6.2
9 Month	90	6.2	96.2	6.2
1 Year	89	5.9	96.2	6.2
Baseline	108	6.3	99.4	6.42
3 Month	99	6.3	99.4	6.42
6 Month	93	6.2	99.4	6.42
9 Month	99	6.8	99.4	6.42
1 Year	98	6.5	99.4	6.42
Baseline	103	6.1	98	6.36
3 Month	104	6.6	98	6.36
6 Month	102	6.8	98	6.36
9 Month	91	6.3	98	6.36
1 Year	90	6	98	6.36
Baseline	81	5	95	6.2
3 Month	100	6.2	95	6.2
6 Month	95	6.3	95	6.2
9 Month	100	6.9	95	6.2
1 Year	99	6.6	95	6.2
Baseline	90	5.3	95.2	6.16
3 Month	108	6.8	95.2	6.16
6 Month	101	6.6	95.2	6.16
9 Month	89	6.2	95.2	6.16
1 Year	88	5.9	95.2	6.16
Baseline	112	6.7	100.4	6.5
3 Month	101	6.5	100.4	6.5
6 Month	94	6.2	100.4	6.5
9 Month	98	6.7	100.4	6.5
1 Year	97	6.4	100.4	6.5
Baseline	92	5.5	96.8	6.28
3 Month	109	6.7	96.8	6.28
6 Month	102	6.7	96.8	6.28
9 Month	91	6.4	96.8	6.28
1 Year	90	6.1	96.8	6.28
Baseline	88	5.2	96	6.22
3 Month	100	6.3	96	6.22
6 Month	93	6.3	96	6.22
9 Month	100	6.8	96	6.22
1 Year	99	6.5	96	6.22
Baseline	88	5.2	95.4	6.2
3 Month	103	6.6	95.4	6.2
6 Month	103	6.9	95.4	6.2
9 Month	92	6.3	95.4	6.2
1 Year	91	6	95.4	6.2
Baseline	95	5.4	97.2	6.3
3 Month	100	6.4	97.2	6.3
6 Month	94	6.4	97.2	6.3
9 Month	99	6.8	97.2	6.3
1 Year	98	6.5	97.2	6.3
Baseline	100	5.8	97.8	6.3
3 Month	102	6.3	97.8	6.3
6 Month	92	6.3	97.8	6.3
9 Month	98	6.7	97.8	6.3
1 Year	97	6.4	97.8	6.3
Baseline	84	5.1	94.8	6.22
3 Month	108	6.8	94.8	6.22
6 Month	101	6.7	94.8	6.22
9 Month	91	6.4	94.8	6.22
1 Year	90	6.1	94.8	6.22
Baseline	105	6	99.6	6.38
3 Month	100	6.2	99.6	6.38
6 Month	94	6.4	99.6	6.38
9 Month	100	6.8	99.6	6.38
1 Year	99	6.5	99.6	6.38
Baseline	110	6.5	100.6	6.44
3 Month	107	6.6	100.6	6.44
6 Month	103	6.8	100.6	6.44
9 Month	92	6.3	100.6	6.44
1 Year	91	6	100.6	6.44
Baseline	78	5	94.2	6.16
3 Month	101	6.4	94.2	6.16
6 Month	95	6.3	94.2	6.16
9 Month	99	6.7	94.2	6.16
1 Year	98	6.4	94.2	6.16
Baseline	115	7	100.4	6.5
3 Month	106	6.7	100.4	6.5
6 Month	102	6.7	100.4	6.5
9 Month	90	6.2	100.4	6.5
1 Year	89	5.9	100.4	6.5
Baseline	92	5.6	96.2	6.32
3 Month	99	6.5	96.2	6.32
6 Month	93	6.2	96.2	6.32
9 Month	99	6.8	96.2	6.32
1 Year	98	6.5	96.2	6.32
Baseline	85	5.1	94.4	6.16
3 Month	105	6.6	94.4	6.16
6 Month	101	6.8	94.4	6.16
9 Month	91	6.3	94.4	6.16
1 Year	90	6	94.4	6.16
Baseline	93	5.5	97.2	6.32
3 Month	100	6.3	97.2	6.32
6 Month	94	6.3	97.2	6.32
9 Month	100	6.9	97.2	6.32
1 Year	99	6.6	97.2	6.32
Baseline	80	5	93.8	6.16
3 Month	109	6.8	93.8	6.16
6 Month	103	6.9	93.8	6.16
9 Month	89	6.2	93.8	6.16
1 Year	88	5.9	93.8	6.16
Baseline	89	5.3	95.4	6.2
3 Month	101	6.4	95.4	6.2
6 Month	92	6.2	95.4	6.2
9 Month	98	6.7	95.4	6.2
1 Year	97	6.4	95.4	6.2
Baseline	110	6.5	99	6.44
3 Month	103	6.5	99	6.44
6 Month	101	6.7	99	6.44
9 Month	91	6.4	99	6.44
1 Year	90	6.1	99	6.44
Baseline	82	5.1	95	6.22
3 Month	100	6.3	95	6.22
6 Month	94	6.4	95	6.22
9 Month	100	6.8	95	6.22
1 Year	99	6.5	95	6.22
Baseline	86	5.2	95.8	6.2
3 Month	108	6.7	95.8	6.2
6 Month	102	6.8	95.8	6.2
9 Month	92	6.3	95.8	6.2
1 Year	91	6	95.8	6.2
Baseline	86	5.2	95.2	6.2
3 Month	99	6.4	95.2	6.2
6 Month	94	6.3	95.2	6.2
9 Month	99	6.7	95.2	6.2
1 Year	98	6.4	95.2	6.2
Baseline	78	5	93	6.08
3 Month	107	6.6	93	6.08
6 Month	101	6.7	93	6.08
9 Month	90	6.2	93	6.08
1 Year	89	5.9	93	6.08
Baseline	105	6.3	99.2	6.42
3 Month	101	6.3	99.2	6.42
6 Month	93	6.2	99.2	6.42
9 Month	99	6.8	99.2	6.42
1 Year	98	6.5	99.2	6.42
Baseline	95	5.5	96.8	6.26
3 Month	106	6.7	96.8	6.26
6 Month	102	6.8	96.8	6.26
9 Month	91	6.3	96.8	6.26
1 Year	90	6	96.8	6.26
Baseline	87	5.2	96	6.24
3 Month	100	6.2	96	6.24
6 Month	94	6.3	96	6.24
9 Month	100	6.9	96	6.24
1 Year	99	6.6	96	6.24
Baseline	94	5.4	96.6	6.24
3 Month	109	6.8	96.6	6.24
6 Month	103	6.9	96.6	6.24
9 Month	89	6.2	96.6	6.24
1 Year	88	5.9	96.6	6.24
Baseline	88	5.3	95.4	6.22
3 Month	102	6.5	95.4	6.22
6 Month	92	6.2	95.4	6.22
9 Month	98	6.7	95.4	6.22
1 Year	97	6.4	95.4	6.22
Baseline	100	5.8	97.4	6.32
3 Month	105	6.6	97.4	6.32
6 Month	101	6.7	97.4	6.32
9 Month	91	6.4	97.4	6.32
1 Year	90	6.1	97.4	6.32
Baseline	78	5	94.2	6.12
3 Month	108	6.6	94.2	6.12
6 Month	102	6.7	94.2	6.12
9 Month	92	6.3	94.2	6.12
1 Year	91	6	94.2	6.12
Baseline	115	7	100.8	6.52
3 Month	99	6.3	100.8	6.52
6 Month	93	6.2	100.8	6.52
9 Month	99	6.7	100.8	6.52
1 Year	98	6.4	100.8	6.52
Baseline	85	5.1	95.2	6.22
3 Month	100	6.4	95.2	6.22
6 Month	94	6.3	95.2	6.22
9 Month	99	6.8	95.2	6.22
1 Year	98	6.5	95.2	6.22
Baseline	93	5.5	96.4	6.3
3 Month	105	6.8	96.4	6.3
6 Month	103	6.9	96.4	6.3
9 Month	91	6.3	96.4	6.3
1 Year	90	6	96.4	6.3
Baseline	82	5.1	94.8	6.2
3 Month	101	6.2	94.8	6.2
6 Month	92	6.2	94.8	6.2
9 Month	100	6.9	94.8	6.2
1 Year	99	6.6	94.8	6.2
Baseline	90	5.3	95.2	6.14
3 Month	108	6.6	95.2	6.14
6 Month	101	6.7	95.2	6.14
9 Month	89	6.2	95.2	6.14
1 Year	88	5.9	95.2	6.14
Baseline	79	5	94	6.16
3 Month	102	6.3	94	6.16
6 Month	94	6.4	94	6.16
9 Month	98	6.7	94	6.16
1 Year	97	6.4	94	6.16
Baseline	94	5.4	96.8	6.28
3 Month	106	6.7	96.8	6.28
6 Month	103	6.8	96.8	6.28
9 Month	91	6.4	96.8	6.28
1 Year	90	6.1	96.8	6.28
Baseline	88	5.2	96.4	6.24
3 Month	100	6.4	96.4	6.24
6 Month	95	6.3	96.4	6.24
9 Month	100	6.8	96.4	6.24
1 Year	99	6.5	96.4	6.24
Baseline	92	4.9	96.8	6.1
3 Month	107	6.6	96.8	6.1
6 Month	102	6.7	96.8	6.1
9 Month	92	6.3	96.8	6.1
1 Year	91	6	96.8	6.1
Baseline	100	6	101	6.3
3 Month	102	6.7	101	6.3
6 Month	103	6.5	101	6.3
9 Month	100	6.3	101	6.3
1 Year	100	6	101	6.3
Baseline	105	6.5	106	6
3 Month	107	6.2	106	6
6 Month	108	6	106	6
9 Month	105	5.8	106	6
1 Year	105	5.5	106	6
Baseline	73	5	74	6.18
3 Month	75	6.8	74	6.18
6 Month	76	6.6	74	6.18
9 Month	73	6.4	74	6.18
1 Year	73	6.1	74	6.18
Baseline	110	7	111	6.26
3 Month	112	6.4	111	6.26
6 Month	113	6.2	111	6.26
9 Month	110	6	111	6.26
1 Year	110	5.7	111	6.26
Baseline	87	5.6	88	6.14
3 Month	89	6.6	88	6.14
6 Month	90	6.4	88	6.14
9 Month	87	6.2	88	6.14
1 Year	87	5.9	88	6.14
Baseline	80	5.1	81	4.76
3 Month	82	5	81	4.76
6 Month	83	4.8	81	4.76
9 Month	80	4.6	81	4.76
1 Year	80	4.3	81	4.76
Baseline	88	5.5	89	5.16
3 Month	90	5.4	89	5.16
6 Month	91	5.2	89	5.16
9 Month	88	5	89	5.16
1 Year	88	4.7	89	5.16
Baseline	77	5.1	78	4.92
3 Month	79	5.2	78	4.92
6 Month	80	5	78	4.92
9 Month	77	4.8	78	4.92
1 Year	77	4.5	78	4.92
Baseline	85	5.3	86	5.44
3 Month	87	5.8	86	5.44
6 Month	88	5.6	86	5.44
9 Month	85	5.4	86	5.44
1 Year	85	5.1	86	5.44
Baseline	74	5	75	4.74
3 Month	76	5	75	4.74
6 Month	77	4.8	75	4.74
9 Month	74	4.6	75	4.74
1 Year	74	4.3	75	4.74
Baseline	100	6	101	5.02
3 Month	102	5.1	101	5.02
6 Month	103	4.9	101	5.02
9 Month	100	4.7	101	5.02
1 Year	100	4.4	101	5.02
Baseline	105	6.5	106	6.48
3 Month	107	6.8	106	6.48
6 Month	108	6.6	106	6.48
9 Month	105	6.4	106	6.48
1 Year	105	6.1	106	6.48
Baseline	73	5	74	5.3
3 Month	75	5.7	74	5.3
6 Month	76	5.5	74	5.3
9 Month	73	5.3	74	5.3
1 Year	73	5	74	5.3
Baseline	110	7	111	5.62
3 Month	112	5.6	111	5.62
6 Month	113	5.4	111	5.62
9 Month	110	5.2	111	5.62
1 Year	110	4.9	111	5.62
Baseline	100	6	101	5.18
3 Month	102	5.3	101	5.18
6 Month	103	5.1	101	5.18
9 Month	100	4.9	101	5.18
1 Year	100	4.6	101	5.18
Baseline	105	6.5	106	5.44
3 Month	107	5.5	106	5.44
6 Month	108	5.3	106	5.44
9 Month	105	5.1	106	5.44
1 Year	105	4.8	106	5.44
Baseline	73	5	74	4.9
3 Month	75	5.2	74	4.9
6 Month	76	5	74	4.9
9 Month	73	4.8	74	4.9
1 Year	73	4.5	74	4.9
Baseline	110	7	111	5.7
3 Month	112	5.7	111	5.7
6 Month	113	5.5	111	5.7
9 Month	110	5.3	111	5.7
1 Year	110	5	111	5.7
Baseline	87	5.6	88	5.1
3 Month	89	5.3	88	5.1
6 Month	90	5.1	88	5.1
9 Month	87	4.9	88	5.1
1 Year	87	4.6	88	5.1
Baseline	80	5.1	81	5.72
3 Month	82	6.2	81	5.72
6 Month	83	6	81	5.72
9 Month	80	5.8	81	5.72
1 Year	80	5.5	81	5.72
Baseline	88	5.5	89	4.92
3 Month	90	5.1	89	4.92
6 Month	91	4.9	89	4.92
9 Month	88	4.7	89	4.92
1 Year	88	4.4	89	4.92
Baseline	77	5.1	78	6.36
3 Month	79	7	78	6.36
6 Month	80	6.8	78	6.36
9 Month	77	6.6	78	6.36
1 Year	77	6.3	78	6.36
Baseline	85	5.3	86	5.44
3 Month	87	5.8	86	5.44
6 Month	88	5.6	86	5.44
9 Month	85	5.4	86	5.44
1 Year	85	5.1	86	5.44
Baseline	74	5	75	5.3
3 Month	76	5.7	75	5.3
6 Month	77	5.5	75	5.3
9 Month	74	5.3	75	5.3
1 Year	74	5	75	5.3
Baseline	89	5.4	90	4.98
3 Month	91	5.2	90	4.98
6 Month	92	5	90	4.98
9 Month	89	4.8	90	4.98
1 Year	89	4.5	90	4.98
Baseline	83	5.2	84	5.18
3 Month	85	5.5	84	5.18
6 Month	86	5.3	84	5.18
9 Month	83	5.1	84	5.18
1 Year	83	4.8	84	5.18
Baseline	95	5.8	96	5.14
3 Month	97	5.3	96	5.14
6 Month	98	5.1	96	5.14
9 Month	95	4.9	96	5.14
1 Year	95	4.6	96	5.14
Baseline	100	6	101	5.26
3 Month	102	5.4	101	5.26
6 Month	103	5.2	101	5.26
9 Month	100	5	101	5.26
1 Year	100	4.7	101	5.26
Baseline	73	5	74	6.5
3 Month	75	7.2	74	6.5
6 Month	76	7	74	6.5
9 Month	73	6.8	74	6.5
1 Year	73	6.5	74	6.5
Baseline	110	7	111	5.94
3 Month	112	6	111	5.94
6 Month	113	5.8	111	5.94
9 Month	110	5.6	111	5.94
1 Year	110	5.3	111	5.94
Baseline	87	5.6	88	5.5
3 Month	89	5.8	88	5.5
6 Month	90	5.6	88	5.5
9 Month	87	5.4	88	5.5
1 Year	87	5.1	88	5.5
Baseline	80	5.1	81	5
3 Month	82	5.3	81	5
6 Month	83	5.1	81	5
9 Month	80	4.9	81	5
1 Year	80	4.6	81	5
Baseline	95	5.8	96	6.9
3 Month	97	7.5	96	6.9
6 Month	98	7.3	96	6.9
9 Month	95	7.1	96	6.9
1 Year	95	6.8	96	6.9
Baseline	75	5	76	5.7
3 Month	77	6.2	76	5.7
6 Month	78	6	76	5.7
9 Month	75	5.8	76	5.7
1 Year	75	5.5	76	5.7
Baseline	88	5.5	89	5.16
3 Month	90	5.4	89	5.16
6 Month	91	5.2	89	5.16
9 Month	88	5	89	5.16
1 Year	88	4.7	89	5.16
Baseline	77	5.1	78	7
3 Month	79	7.8	78	7
6 Month	80	7.6	78	7
9 Month	77	7.4	78	7
1 Year	77	7.1	78	7
Baseline	85	5.3	86	5.84
3 Month	87	6.3	86	5.84
6 Month	88	6.1	86	5.84
9 Month	85	5.9	86	5.84
1 Year	85	5.6	86	5.84
Baseline	74	5	75	5.7
3 Month	76	6.2	75	5.7
6 Month	77	6	75	5.7
9 Month	74	5.8	75	5.7
1 Year	74	5.5	75	5.7
Baseline	89	5.4	90	5.22
3 Month	91	5.5	90	5.22
6 Month	92	5.3	90	5.22
9 Month	89	5.1	90	5.22
1 Year	89	4.8	90	5.22
Baseline	83	5.2	84	5.5
3 Month	85	5.9	84	5.5
6 Month	86	5.7	84	5.5
9 Month	83	5.5	84	5.5
1 Year	83	5.2	84	5.5
Baseline	95	5.8	96	5.46
3 Month	97	5.7	96	5.46
6 Month	98	5.5	96	5.46
9 Month	95	5.3	96	5.46
1 Year	95	5	96	5.46
Baseline	75	5	76	5.78
3 Month	77	6.3	76	5.78
6 Month	78	6.1	76	5.78
9 Month	75	5.9	76	5.78
1 Year	75	5.6	76	5.78
Baseline	100	6	101	5.58
3 Month	102	5.8	101	5.58
6 Month	103	5.6	101	5.58
9 Month	100	5.4	101	5.58
1 Year	100	5.1	101	5.58
Baseline	105	6.5	106	6.48
3 Month	107	6.8	106	6.48
6 Month	108	6.6	106	6.48
9 Month	105	6.4	106	6.48
1 Year	105	6.1	106	6.48
Baseline	73	5	74	5.22
3 Month	75	5.6	74	5.22
6 Month	76	5.4	74	5.22
9 Month	73	5.2	74	5.22
1 Year	73	4.9	74	5.22
Baseline	73	5	74	7.14
3 Month	75	8	74	7.14
6 Month	76	7.8	74	7.14
9 Month	73	7.6	74	7.14
1 Year	73	7.3	74	7.14
Baseline	110	7	111	6.34
3 Month	112	6.5	111	6.34
6 Month	113	6.3	111	6.34
9 Month	110	6.1	111	6.34
1 Year	110	5.8	111	6.34
Baseline	87	5.6	88	4.94
3 Month	89	5.1	88	4.94
6 Month	90	4.9	88	4.94
9 Month	87	4.7	88	4.94
1 Year	87	4.4	88	4.94
Baseline	80	5.1	81	6.36
3 Month	82	7	81	6.36
6 Month	83	6.8	81	6.36
9 Month	80	6.6	81	6.36
1 Year	80	6.3	81	6.36
Baseline	88	5.5	89	5.48
3 Month	90	5.8	89	5.48
6 Month	91	5.6	89	5.48
9 Month	88	5.4	89	5.48
1 Year	88	5.1	89	5.48
Baseline	85	5.3	86	4.96
3 Month	87	5.2	86	4.96
6 Month	88	5	86	4.96
9 Month	85	4.8	86	4.96
1 Year	85	4.5	86	4.96
Baseline	74	5	75	5.14
3 Month	76	5.5	75	5.14
6 Month	77	5.3	75	5.14
9 Month	74	5.1	75	5.14
1 Year	74	4.8	75	5.14
Baseline	89	5.4	90	5.06
3 Month	91	5.3	90	5.06
6 Month	92	5.1	90	5.06
9 Month	89	4.9	90	5.06
1 Year	89	4.6	90	5.06
Baseline	83	5.2	84	5.26
3 Month	85	5.6	84	5.26
6 Month	86	5.4	84	5.26
9 Month	83	5.2	84	5.26
1 Year	83	4.9	84	5.26
Baseline	95	5.8	96	5.22
3 Month	97	5.4	96	5.22
6 Month	98	5.2	96	5.22
9 Month	95	5	96	5.22
1 Year	95	4.7	96	5.22
Baseline	75	5	76	5.78
3 Month	77	6.3	76	5.78
6 Month	78	6.1	76	5.78
9 Month	75	5.9	76	5.78
1 Year	75	5.6	76	5.78
Baseline	110	7	111	5.78
3 Month	112	5.8	111	5.78
6 Month	113	5.6	111	5.78
9 Month	110	5.4	111	5.78
1 Year	110	5.1	111	5.78
Baseline	87	5.6	88	5.1
3 Month	89	5.3	88	5.1
6 Month	90	5.1	88	5.1
9 Month	87	4.9	88	5.1
1 Year	87	4.6	88	5.1
Baseline	80	5.1	81	5.24
3 Month	82	5.6	81	5.24
6 Month	83	5.4	81	5.24
9 Month	80	5.2	81	5.24
1 Year	80	4.9	81	5.24
Baseline	88	5.5	89	5.24
3 Month	90	5.5	89	5.24
6 Month	91	5.3	89	5.24
9 Month	88	5.1	89	5.24
1 Year	88	4.8	89	5.24
Baseline	77	5.1	78	5.4
3 Month	79	5.8	78	5.4
6 Month	80	5.6	78	5.4
9 Month	77	5.4	78	5.4
1 Year	77	5.1	78	5.4
Baseline	85	5.3	86	5.28
3 Month	87	5.6	86	5.28
6 Month	88	5.4	86	5.28
9 Month	85	5.2	86	5.28
1 Year	85	4.9	86	5.28
Baseline	85	5.3	86	6
3 Month	87	6.5	86	6
6 Month	88	6.3	86	6
9 Month	85	6.1	86	6
1 Year	85	5.8	86	6
Baseline	74	5	75	4.98
3 Month	76	5.3	75	4.98
6 Month	77	5.1	75	4.98
9 Month	74	4.9	75	4.98
1 Year	74	4.6	75	4.98
Baseline	89	5.4	90	6.82
3 Month	91	7.5	90	6.82
6 Month	92	7.3	90	6.82
9 Month	89	7.1	90	6.82
1 Year	89	6.8	90	6.82
Baseline	83	5.2	84	5.74
3 Month	85	6.2	84	5.74
6 Month	86	6	84	5.74
9 Month	83	5.8	84	5.74
1 Year	83	5.5	84	5.74
Baseline	95	5.8	96	5.7
3 Month	97	6	96	5.7
6 Month	98	5.8	96	5.7
9 Month	95	5.6	96	5.7
1 Year	95	5.3	96	5.7
Baseline	75	5	76	5.06
3 Month	77	5.4	76	5.06
6 Month	78	5.2	76	5.06
9 Month	75	5	76	5.06
1 Year	75	4.7	76	5.06
Baseline	100	6	101	5.5
3 Month	102	5.7	101	5.5
6 Month	103	5.5	101	5.5
9 Month	100	5.3	101	5.5
1 Year	100	5	101	5.5
Baseline	105	6.5	106	5.44
3 Month	107	5.5	106	5.44
6 Month	108	5.3	106	5.44
9 Month	105	5.1	106	5.44
1 Year	105	4.8	106	5.44
Baseline	73	5	74	5.54
3 Month	75	6	74	5.54
6 Month	76	5.8	74	5.54
9 Month	73	5.6	74	5.54
1 Year	73	5.3	74	5.54
Baseline	110	7	111	5.7
3 Month	112	5.7	111	5.7
6 Month	113	5.5	111	5.7
9 Month	110	5.3	111	5.7
1 Year	110	5	111	5.7
Baseline	87	5.6	88	6.06
3 Month	89	6.5	88	6.06
6 Month	90	6.3	88	6.06
9 Month	87	6.1	88	6.06
1 Year	87	5.8	88	6.06
Baseline	80	5.1	81	5.08
3 Month	82	5.4	81	5.08
6 Month	83	5.2	81	5.08
9 Month	80	5	81	5.08
1 Year	80	4.7	81	5.08
Baseline	88	5.5	89	7.08
3 Month	90	7.8	89	7.08
6 Month	91	7.6	89	7.08
9 Month	88	7.4	89	7.08
1 Year	88	7.1	89	7.08
Baseline	77	5.1	78	5.8
3 Month	79	6.3	78	5.8
6 Month	80	6.1	78	5.8
9 Month	77	5.9	78	5.8
1 Year	77	5.6	78	5.8
Baseline	85	5.3	86	5.76
3 Month	87	6.2	86	5.76
6 Month	88	6	86	5.76
9 Month	85	5.8	86	5.76
1 Year	85	5.5	86	5.76
Baseline	74	5	75	5.14
3 Month	76	5.5	75	5.14
6 Month	77	5.3	75	5.14
9 Month	74	5.1	75	5.14
1 Year	74	4.8	75	5.14
Baseline	89	5.4	90	5.54
3 Month	91	5.9	90	5.54
6 Month	92	5.7	90	5.54
9 Month	89	5.5	90	5.54
1 Year	89	5.2	90	5.54
Baseline	83	5.2	84	5.34
3 Month	85	5.7	84	5.34
6 Month	86	5.5	84	5.34
9 Month	83	5.3	84	5.34
1 Year	83	5	84	5.34
Baseline	95	5.8	96	5.94
3 Month	97	6.3	96	5.94
6 Month	98	6.1	96	5.94
9 Month	95	5.9	96	5.94
1 Year	95	5.6	96	5.94
Baseline	75	5	76	5.38
3 Month	77	5.8	76	5.38
6 Month	78	5.6	76	5.38
9 Month	75	5.4	76	5.38
1 Year	75	5.1	76	5.38
Baseline	87	5.4	88	5.3
3 Month	89	5.6	88	5.3
6 Month	90	5.4	88	5.3
9 Month	87	5.2	88	5.3
1 Year	87	4.9	88	5.3
Baseline	79	5.2	80	7.18
3 Month	81	8	80	7.18
6 Month	82	7.8	80	7.18
9 Month	79	7.6	80	7.18
1 Year	79	7.3	80	7.18
Baseline	97	6.1	98	6.16
3 Month	99	6.5	98	6.16
6 Month	100	6.3	98	6.16
9 Month	97	6.1	98	6.16
1 Year	97	5.8	98	6.16
Baseline	76	5.1	77	5.4
3 Month	78	5.8	77	5.4
6 Month	79	5.6	77	5.4
9 Month	76	5.4	77	5.4
1 Year	76	5.1	77	5.4
Baseline	115	6.8	116	5.66
3 Month	117	5.7	116	5.66
6 Month	118	5.5	116	5.66
9 Month	115	5.3	116	5.66
1 Year	115	5	116	5.66
Baseline	93	5.7	94	5.04
3 Month	95	5.2	94	5.04
6 Month	96	5	94	5.04
9 Month	93	4.8	94	5.04
1 Year	93	4.5	94	5.04
Baseline	81	5.3	82	5.04
3 Month	83	5.3	82	5.04
6 Month	84	5.1	82	5.04
9 Month	81	4.9	82	5.04
1 Year	81	4.6	82	5.04
Baseline	88	5.5	89	5.32
3 Month	90	5.6	89	5.32
6 Month	91	5.4	89	5.32
9 Month	88	5.2	89	5.32
1 Year	88	4.9	89	5.32
Baseline	82	5.2	83	5.1
3 Month	84	5.4	83	5.1
6 Month	85	5.2	83	5.1
9 Month	82	5	83	5.1
1 Year	82	4.7	83	5.1
Baseline	95	5.7	96	5.92
3 Month	97	6.3	96	5.92
6 Month	98	6.1	96	5.92
9 Month	95	5.9	96	5.92
1 Year	95	5.6	96	5.92
Baseline	84	5.3	85	4.96
3 Month	86	5.2	85	4.96
6 Month	87	5	85	4.96
9 Month	84	4.8	85	4.96
1 Year	84	4.5	85	4.96
Baseline	99	6.2	100	6.74
3 Month	101	7.2	100	6.74
6 Month	102	7	100	6.74
9 Month	99	6.8	100	6.74
1 Year	99	6.5	100	6.74
Baseline	78	5.1	79	5.56
3 Month	80	6	79	5.56
6 Month	81	5.8	79	5.56
9 Month	78	5.6	79	5.56
1 Year	78	5.3	79	5.56
Baseline	79	5.2	80	5.18
3 Month	81	5.5	80	5.18
6 Month	82	5.3	80	5.18
9 Month	79	5.1	80	5.18
1 Year	79	4.8	80	5.18
Baseline	90	5.5	91	5.48
3 Month	92	5.8	91	5.48
6 Month	93	5.6	91	5.48
9 Month	90	5.4	91	5.48
1 Year	90	5.1	91	5.48
Baseline	83	5.3	84	5.28
3 Month	85	5.6	84	5.28
6 Month	86	5.4	84	5.28
9 Month	83	5.2	84	5.28
1 Year	83	4.9	84	5.28
Baseline	94	5.6	95	6.06
3 Month	96	6.5	95	6.06
6 Month	97	6.3	95	6.06
9 Month	94	6.1	95	6.06
1 Year	94	5.8	95	6.06
Baseline	85	5.4	86	5.06
3 Month	87	5.3	86	5.06
6 Month	88	5.1	86	5.06
9 Month	85	4.9	86	5.06
1 Year	85	4.6	86	5.06
Baseline	100	6.3	101	7
3 Month	102	7.5	101	7
6 Month	103	7.3	101	7
9 Month	100	7.1	101	7
1 Year	100	6.8	101	7
Baseline	81	5.2	82	5.74
3 Month	83	6.2	82	5.74
6 Month	84	6	82	5.74
9 Month	81	5.8	82	5.74
1 Year	81	5.5	82	5.74
Baseline	120	7.2	121	5.98
3 Month	122	6	121	5.98
6 Month	123	5.8	121	5.98
9 Month	120	5.6	121	5.98
1 Year	120	5.3	121	5.98
Baseline	97	6	98	5.26
3 Month	99	5.4	98	5.26
6 Month	100	5.2	98	5.26
9 Month	97	5	98	5.26
1 Year	97	4.7	98	5.26
Baseline	95	5.8	96	5.46
3 Month	97	5.7	96	5.46
6 Month	98	5.5	96	5.46
9 Month	95	5.3	96	5.46
1 Year	95	5	96	5.46
Baseline	87	5.6	88	5.18
3 Month	89	5.4	88	5.18
6 Month	90	5.2	88	5.18
9 Month	87	5	88	5.18
1 Year	87	4.7	88	5.18
Baseline	103	6.5	104	7.28
3 Month	105	7.8	104	7.28
6 Month	106	7.6	104	7.28
9 Month	103	7.4	104	7.28
1 Year	103	7.1	104	7.28
Baseline	93	5.7	94	5.92
3 Month	95	6.3	94	5.92
6 Month	96	6.1	94	5.92
9 Month	93	5.9	94	5.92
1 Year	93	5.6	94	5.92
Baseline	85	5.5	86	5.48
3 Month	87	5.8	86	5.48
6 Month	88	5.6	86	5.48
9 Month	85	5.4	86	5.48
1 Year	85	5.1	86	5.48
Baseline	97	6	98	6.38
3 Month	99	6.8	98	6.38
6 Month	100	6.6	98	6.38
9 Month	97	6.4	98	6.38
1 Year	97	6.1	98	6.38
Baseline	87	5.7	88	5.36
3 Month	89	5.6	88	5.36
6 Month	90	5.4	88	5.36
9 Month	87	5.2	88	5.36
1 Year	87	4.9	88	5.36
Baseline	103	6.5	104	7.44
3 Month	105	8	104	7.44
6 Month	106	7.8	104	7.44
9 Month	103	7.6	104	7.44
1 Year	103	7.3	104	7.44
Baseline	83	5.4	84	6.02
3 Month	85	6.5	84	6.02
6 Month	86	6.3	84	6.02
9 Month	83	6.1	84	6.02
1 Year	83	5.8	84	6.02
Baseline	127	7.8	128	6.34
3 Month	129	6.3	128	6.34
6 Month	130	6.1	128	6.34
9 Month	127	5.9	128	6.34
1 Year	127	5.6	128	6.34
Baseline	100	6.3	101	7.4
3 Month	102	8	101	7.4
6 Month	103	7.8	101	7.4
9 Month	100	7.6	101	7.4
1 Year	100	7.3	101	7.4
Baseline	99	6.2	100	5.62
3 Month	101	5.8	100	5.62
6 Month	102	5.6	100	5.62
9 Month	99	5.4	100	5.62
1 Year	99	5.1	100	5.62
Baseline	85	5.5	86	5.72
3 Month	87	6.1	86	5.72
6 Month	88	5.9	86	5.72
9 Month	85	5.7	86	5.72
1 Year	85	5.4	86	5.72
Baseline	95	5.9	96	5.64
3 Month	97	5.9	96	5.64
6 Month	98	5.7	96	5.64
9 Month	95	5.5	96	5.64
1 Year	95	5.2	96	5.64
Baseline	88	5.7	89	6.16
3 Month	90	6.6	89	6.16
6 Month	91	6.4	89	6.16
9 Month	88	6.2	89	6.16
1 Year	88	5.9	89	6.16
Baseline	100	6.3	101	5.48
3 Month	102	5.6	101	5.48
6 Month	103	5.4	101	5.48
9 Month	100	5.2	101	5.48
1 Year	100	4.9	101	5.48
Baseline	89	5.8	90	7.38
3 Month	91	8.1	90	7.38
6 Month	92	7.9	90	7.38
9 Month	89	7.7	90	7.38
1 Year	89	7.4	90	7.38
Baseline	105	6.8	106	6.3
3 Month	107	6.5	106	6.3
6 Month	108	6.3	106	6.3
9 Month	105	6.1	106	6.3
1 Year	105	5.8	106	6.3
Baseline	85	5.6	86	5.98
3 Month	87	6.4	86	5.98
6 Month	88	6.2	86	5.98
9 Month	85	6	86	5.98
1 Year	85	5.7	86	5.98
Baseline	103	6.5	104	5.6
3 Month	105	5.7	104	5.6
6 Month	106	5.5	104	5.6
9 Month	103	5.3	104	5.6
1 Year	103	5	104	5.6
Baseline	100	6.3	101	5.72
3 Month	102	5.9	101	5.72
6 Month	103	5.7	101	5.72
9 Month	100	5.5	101	5.72
1 Year	100	5.2	101	5.72
Baseline	130	8	131	6.38
3 Month	132	6.3	131	6.38
6 Month	133	6.1	131	6.38
9 Month	130	5.9	131	6.38
1 Year	130	5.6	131	6.38
Baseline	88	5.8	89	5.54
3 Month	90	5.8	89	5.54
6 Month	91	5.6	89	5.54
9 Month	88	5.4	89	5.54
1 Year	88	5.1	89	5.54
Baseline	100	6.1	101	6.4
3 Month	102	6.8	101	6.4
6 Month	103	6.6	101	6.4
9 Month	100	6.4	101	6.4
1 Year	100	6.1	101	6.4
Baseline	86	5.6	87	6.06
3 Month	88	6.5	87	6.06
6 Month	89	6.3	87	6.06
9 Month	86	6.1	87	6.06
1 Year	86	5.8	87	6.06
Baseline	131	8.1	132	6.4
3 Month	133	6.3	132	6.4
6 Month	134	6.1	132	6.4
9 Month	131	5.9	132	6.4
1 Year	131	5.6	132	6.4
Baseline	103	6.5	104	5.68
3 Month	105	5.8	104	5.68
6 Month	106	5.6	104	5.68
9 Month	103	5.4	104	5.68
1 Year	103	5.1	104	5.68
Baseline	100	6.4	101	5.58
3 Month	102	5.7	101	5.58
6 Month	103	5.5	101	5.58
9 Month	100	5.3	101	5.58
1 Year	100	5	101	5.58
Baseline	85	5.7	86	5.28
3 Month	87	5.5	86	5.28
6 Month	88	5.3	86	5.28
9 Month	85	5.1	86	5.28
1 Year	85	4.8	86	5.28
Baseline	95	5.9	96	5.72
3 Month	97	6	96	5.72
6 Month	98	5.8	96	5.72
9 Month	95	5.6	96	5.72
1 Year	95	5.3	96	5.72
Baseline	88	5.8	89	5.46
3 Month	90	5.7	89	5.46
6 Month	91	5.5	89	5.46
9 Month	88	5.3	89	5.46
1 Year	88	5	89	5.46
Baseline	100	6.3	101	6.2
3 Month	102	6.5	101	6.2
6 Month	103	6.3	101	6.2
9 Month	100	6.1	101	6.2
1 Year	100	5.8	101	6.2
Baseline	130	8	131	6.46
3 Month	132	6.4	131	6.46
6 Month	133	6.2	131	6.46
9 Month	130	6	131	6.46
1 Year	130	5.7	131	6.46
Baseline	103	6.5	104	5.6
3 Month	105	5.7	104	5.6
6 Month	106	5.5	104	5.6
9 Month	103	5.3	104	5.6
1 Year	103	5	104	5.6
Baseline	100	6.3	101	5.72
3 Month	102	5.9	101	5.72
6 Month	103	5.7	101	5.72
9 Month	100	5.5	101	5.72
1 Year	100	5.2	101	5.72
Baseline	88	5.8	89	5.54
3 Month	90	5.8	89	5.54
6 Month	91	5.6	89	5.54
9 Month	88	5.4	89	5.54
1 Year	88	5.1	89	5.54
Baseline	93	5.7	94	5.92
3 Month	95	6.3	94	5.92
6 Month	96	6.1	94	5.92
9 Month	93	5.9	94	5.92
1 Year	93	5.6	94	5.92
Baseline	85	5.5	86	5.48
3 Month	87	5.8	86	5.48
6 Month	88	5.6	86	5.48
9 Month	85	5.4	86	5.48
1 Year	85	5.1	86	5.48
Baseline	97	6	98	6.38
3 Month	99	6.8	98	6.38
6 Month	100	6.6	98	6.38
9 Month	97	6.4	98	6.38
1 Year	97	6.1	98	6.38
Baseline	87	5.7	88	5.36
3 Month	89	5.6	88	5.36
6 Month	90	5.4	88	5.36
9 Month	87	5.2	88	5.36
1 Year	87	4.9	88	5.36
Baseline	103	6.5	104	7.44
3 Month	105	8	104	7.44
6 Month	106	7.8	104	7.44
9 Month	103	7.6	104	7.44
1 Year	103	7.3	104	7.44
Baseline	86	5.6	87	6.06
3 Month	88	6.5	87	6.06
6 Month	89	6.3	87	6.06
9 Month	86	6.1	87	6.06
1 Year	86	5.8	87	6.06
Baseline	131	8.1	132	6.4
3 Month	133	6.3	132	6.4
6 Month	134	6.1	132	6.4
9 Month	131	5.9	132	6.4
1 Year	131	5.6	132	6.4
Baseline	103	6.5	104	5.68
3 Month	105	5.8	104	5.68
6 Month	106	5.6	104	5.68
9 Month	103	5.4	104	5.68
1 Year	103	5.1	104	5.68
Baseline	100	6.4	101	5.58
3 Month	102	5.7	101	5.58
6 Month	103	5.5	101	5.58
9 Month	100	5.3	101	5.58
1 Year	100	5	101	5.58
Baseline	85	5.7	86	5.28
3 Month	87	5.5	86	5.28
6 Month	88	5.3	86	5.28
9 Month	85	5.1	86	5.28
1 Year	85	4.8	86	5.28
Baseline	95	5.9	96	5.72
3 Month	97	6	96	5.72
6 Month	98	5.8	96	5.72
9 Month	95	5.6	96	5.72
1 Year	95	5.3	96	5.72
Baseline	88	5.8	89	5.46
3 Month	90	5.7	89	5.46
6 Month	91	5.5	89	5.46
9 Month	88	5.3	89	5.46
1 Year	88	5	89	5.46
Baseline	100	6.3	101	6.2
3 Month	102	6.5	101	6.2
6 Month	103	6.3	101	6.2
9 Month	100	6.1	101	6.2
1 Year	100	5.8	101	6.2
Baseline	89	5.8	90	5.38
3 Month	91	5.6	90	5.38
6 Month	92	5.4	90	5.38
9 Month	89	5.2	90	5.38
1 Year	89	4.9	90	5.38
Baseline	105	6.8	106	7.58
3 Month	107	8.1	106	7.58
6 Month	108	7.9	106	7.58
9 Month	105	7.7	106	7.58
1 Year	105	7.4	106	7.58
Baseline	103	6.5	104	5.6
3 Month	105	5.7	104	5.6
6 Month	106	5.5	104	5.6
9 Month	103	5.3	104	5.6
1 Year	103	5	104	5.6
Baseline	100	6.3	101	6.04
3 Month	102	6.3	101	6.04
6 Month	103	6.1	101	6.04
9 Month	100	5.9	101	6.04
1 Year	100	5.6	101	6.04
Baseline	88	5.8	89	5.54
3 Month	90	5.8	89	5.54
6 Month	91	5.6	89	5.54
9 Month	88	5.4	89	5.54
1 Year	88	5.1	89	5.54
Baseline	93	5.7	94	5.44
3 Month	95	5.7	94	5.44
6 Month	96	5.5	94	5.44
9 Month	93	5.3	94	5.44
1 Year	93	5	94	5.44
Baseline	85	5.5	86	5.24
3 Month	87	5.5	86	5.24
6 Month	88	5.3	86	5.24
9 Month	85	5.1	86	5.24
1 Year	85	4.8	86	5.24
Baseline	86	5.6	87	5.34
3 Month	88	5.6	87	5.34
6 Month	89	5.4	87	5.34
9 Month	86	5.2	87	5.34
1 Year	86	4.9	87	5.34
Baseline	131	8.1	132	7.84
3 Month	133	8.1	132	7.84
6 Month	134	7.9	132	7.84
9 Month	131	7.7	132	7.84
1 Year	131	7.4	132	7.84
Baseline	103	6.5	104	6.24
3 Month	105	6.5	104	6.24
6 Month	106	6.3	104	6.24
9 Month	103	6.1	104	6.24
1 Year	103	5.8	104	6.24
Baseline	100	6.4	101	6.14
3 Month	102	6.4	101	6.14
6 Month	103	6.2	101	6.14
9 Month	100	6	101	6.14
1 Year	100	5.7	101	6.14
Baseline	85	5.7	86	5.44
3 Month	87	5.7	86	5.44
6 Month	88	5.5	86	5.44
9 Month	85	5.3	86	5.44
1 Year	85	5	86	5.44
Baseline	95	5.8	96	5.54
3 Month	97	5.8	96	5.54
6 Month	98	5.6	96	5.54
9 Month	95	5.4	96	5.54
1 Year	95	5.1	96	5.54
Baseline	85	5.5	86	5.24
3 Month	87	5.5	86	5.24
6 Month	88	5.3	86	5.24
9 Month	85	5.1	86	5.24
1 Year	85	4.8	86	5.24
